# Supplementary material for: Wnt, glucocorticoid and cellular prion protein cooperate to drive a mesenchymal phenotype with poor prognosis in colon cancer
Source: J Transl Med. 2024 Apr 8;22:337. doi: 10.1186/s12967-024-05164-0 (PMC11003154; doi:10.1186/s12967-024-05164-0)
Supplement: Supplementary file 1 — Additional file 1. Materials and methods. [file 12967_2024_5164_MOESM1_ESM.zip]

Archive with 10 entries (10 files):
- FigS1.jpeg
- FigS2.jpeg
- FigS3.jpeg
- FigS4.jpeg
- FigS5.jpeg
- FigS6.jpeg
- FigS7.jpeg
- FigS8 rev.jpeg
- FigS9 rev.jpeg
- Supplementary materials Apc-PRNP JTM_revised.docx
